# Supplementary material for: Post‐exercise intramuscular O2 supply is tightly coupled with a higher proximal‐to‐distal ATP synthesis rate in human tibialis anterior
Source: J Physiol. 2021 Jan 13;599(5):1533–50. doi: 10.1113/JP280771 (PMC7986184; doi:10.1113/JP280771)
Supplement: Supplementary file 1 — Statistical Summary Document [file TJP-599-1533-s001.xlsx]

## Sheet: Statistical Summary Table
Statistical Summary Document
Manuscript Title:	Post-exercise intramuscular O2 supply is tightly coupled with a higher proximal-to-distal ATP synthesis rate in human tibialis anterior
Authors:	L. Heskamp, F. Lebbink, M.J van Uden, M.C. Maas, J.A.H.R. Claassen, M. Froeling, G.J. Kemp, A. Boss, A. Heerschap
Animal model used, if applicable:
Underlying hypothesis:	Phosphorus magnetic resonance spectroscopy (31P MRS) of human tibialis anterior (TA) revealed a strong proximo-distal gradient in the post-exercise phosphocreatine (PCr) recovery rate constant (kPCr), a measure of muscle oxidative capacity. This research tested whether this kPCr gradient is related to O2 supply, resting phosphorylation potential (expressed as PCr/inorganic phosphate (Pi)), muscle…
Definitions of ‘n’:	Question 1 to 10; n = number of individuals; Question 11; n = number of measurement location along the TA
Statistical summary table:
Experimental question number	Finding/ conclusion	Experimental location/variable	Mean value	Standard Deviation	n	Exact P value	Figure/table in which data are presented	Units	Data comparisons	Statistical test	Any other experimental factors	Comments
Multiple tests of the same question are shown in different rows		e.g. cortex vs cerebellum or genotype	(or other summary statistic)	(SD)	(value)	If P is considered significant against a stated confidence limit, authors may indicate this in bold.The exact value must be stated unless P is less than 0.0001, in which case < is permitted.			e.g. WT vs KO		e.g. subjects’ age or sex	e.g. observation
1. Does the recovery constant of oxyhemoglobin (kO2Hb) following continuous isometric exercise show a proximo-distal gradient along the TA?	kO2Hb varies along the TA, being higher proximally	Optode position 1 (P1) - distal	5.5	3.8	15	location: <0.001	figure 2C, Table 3	min-1	P1 to P7	linear mixed model	no
		P2	5.4	4.4	15	0.011	Table 2		P1 vs P7	two-sided Students' t-test, paired	no
		P3	6.0	4.0	15
		P4	5.7	2.0	15
		P5	6.3	2.2	15
		P6	6.9	2.7	15
		P7 - proximal	7.8	4.4	15
2. Do the MRI IVIM measures muscle perfusion (Fp×D*) and the diffusion coefficient show a proximo-distal gradient along the TA following continuous isometric exercise?	Fp×D* varies along the TA, being higher proximally	Slice 1 (S1) - distal	0.77	0.33	13	location: 0.087; location2: 0.003	figure 3F, Table 3	×10-3 mm2 s-1	S1 to S8	non-linear mixed model	no
		S2	0.65	0.18	13	0.034	Table 2		S1 vs S8	two-sided Students' t-test, paired	no
		S3	0.75	0.23	13
		S4	0.75	0.15	13
		S5	0.84	0.14	13
		S6	0.82	0.14	13
		S7	0.93	0.23	13
		S8 - proximal	1.12	0.46	13
	D varies along the TA, but does not differ between distal and proximal	Slice 1 (S1) - distal	1.64	0.05	13	location: <0.001; location2: <0.001	figure 3F, Table 3	mm2 s-1	S1 to S8	non-linear mixed model	no
		S2	1.63	0.04	13	0.063	Table 2		S1 vs S8	two-sided Students' t-test, paired	no
		S3	1.62	0.04	13
		S4	1.62	0.04	13
		S5	1.62	0.03	13
		S6	1.63	0.04	13
		S7	1.65	0.04	13
		S8 - proximal	1.66	0.05	13
3. Do the kinetics of PCr (kPCr and VPCr) during recovery of continuous isometric exercise show a proximo-distal gradient along the TA?	kPCr varies along the TA, being higher proximally	Element 1 (E1) - distal	0.44	0.26	10	location: 0.060; location2: 0.001; pHendex = 0.207	figure 5C, Table 3	min-1	E1 to E5	non-linear mixed model	no
		E2	0.33	0.27	10	<0.001	Table 2		E1 vs E5	two-sided Students' t-test, paired	no
		E3	0.50	0.37	10
		E4	0.90	0.34	10
		E5 - proximal	1.50	0.57	10
	VPCr varies along the TA, being higher proximally	Element 1 (E1) - distal	5.2	3.1	10	location: 0.444; location2: 0.028	figure 5D, Table 3	mM min-1	E1 to E5	non-linear mixed model	no
		E2	5.4	4.7	10	<0.001	Table 2		E1 vs E5	paired t-test	no
		E3	9.4	8.3	10
		E4	16.1	6.9	10
		E5 - proximal	23.3	8.9	10
4. Do the percentage depleted PCr and the pH at the end of continuous isometric exercise show a proximo-distal gradient along the TA?	Percentage PCr depletion varies along the TA, but does not differ between distal and proximal	Element 1 (E1) - distal	41	7	10	location: <0.001; location2: <0.001	figure 5A, Table 3	%	E1 to E5	non-linear mixed model	no
		E2	48	5	10	0.269	Table 2		E1 vs E5	two-sided Students' t-test, paired	no
		E3	54	5	10
		E4	53	3	10
		E5 - proximal	45	10	10
	pH at end-exercise varies along the TA, and is higher distally	Element 1 (E1) - distal	6.87	0.10	9	location: 0.002; location2: 0.008	figure 5B, Table 3		E1 to E5	non-linear mixed model	no
		E2	6.76	0.11	9	0.033	Table 2		E1 vs E5	two-sided Students' t-test, paired	no
		E3	6.74	0.09	9
		E4	6.76	0.09	9
		E5 - proximal	6.75	0.12	9
5. Does the resting phosphorylation potential (PCr/Pi) show a proximo-distal gradient along the TA?	PCr/Pi varies along the TA, being higher proximally	Element 1 (E1) - distal	7.0	0.7	10	location: <0.001	Table 3		E1 to E5	linear mixed model	no
		E2	7.9	1.2	10	<0.001	Table 2		E1 vs E5	two-sided Students' t-test, paired	no
		E3	8.3	1.5	10
		E4	8.6	1.2	10
		E5 - proximal	8.9	0.9	10
6. Does the tissue carnosine content (relative to water) measured with 1H MRS differ between the distal and proximal part of the TA?	Relative carnosine tissue content does not differ between distal and proximal	distal	1.74	0.42	6	0.884	Table 2	×10-6	distal vs proximal	two-sided Students' t-test, paired	no
		proximal	1.71	0.48	6
7. Do the kinetics of PCr (kPCr and VPCr) during recovery of intermittent isometric exercise differ between the distal and proximal part of the TA?	kPCr is higher proximally	Element 1 (E1) - distal	0.70	0.65	5	0.043	figure 5E, Table 2	min-1	E1 vs E5	Wilcoxon Signed rank test	no
		E2	0.56	0.47	5
		E3	0.68	0.48	5
		E4	1.12	0.58	5
		E5 - proximal	1.66	1.00	5
	VPCr is higher proximally	Element 1 (E1) - distal	8.7	8.1	5	0.043	figure 5F, Table 2	mM min-1	E1 vs E5	Wilcoxon Signed rank test	no
		E2	8.9	6.9	5
		E3	9.2	6.2	5
		E4	16.8	10.7	5
		E5 - proximal	22.2	14.2	5
8. Do the percentage depleted PCr and the pH at the end of intermittent isometric exercise differ between the distal and proximal part of the TA?	PCr depletion does not differ between distal and proximal	Element 1 (E1) - distal	44	3	5	0.068	Table 2	%	E1 vs E5	Wilcoxon Signed rank test	no
		E2	49	4	5
		E3	46	3	5
		E4	46	6	5
		E5 - proximal	38	3	5
	pH end-exercise does not differ between distal and proximal	Element 1 (E1) - distal	6.64	0.21	5	0.138	Table 2		E1 vs E5	Wilcoxon Signed rank test	no
		E2	6.62	0.23	5
		E3	6.65	0.24	5
		E4	6.71	0.20	5
		E5 - proximal	6.81	0.20	5
9. Does cross-sectional area (CSA) of the TA at the locations of the meaurements differ between the distal and proximal measurement location?	The CSA is smaller at proximal IVM slice compared to the distal IVIM slice	Slice 1 (S1) - distal	3.6	0.7	13	0.025	Table 2	cm2	S1 vs S8	two-sided Students' t-test, paired	no
		S2	4.5	0.8	13
		S3	5.0	0.6	13
		S4	5.3	0.8	13
		S5	5.2	0.9	13
		S6	4.8	0.6	13
		S7	4.1	0.8	13
		S8 - proximal	2.7	1.0	13
	The CSA does differ at the position of the distal and proximal 31P coil element	Element 1 (E1) - distal	2.6	0.8	10	0.712	Table 2	cm2	E1 vs E5	two-sided Students' t-test, paired	no
		E2	4.7	0.8	10
		E3	5.9	0.9	10
		E4	5.2	0.9	10
		E5 - proximal	2.5	0.9	10
10. Does the total 31P signal (PCr+Pi+ATP) differ between the distal an proximal part of the TA?	The total 31P signal does not differ betwen distal and proximal	Element 1 (E1) - distal	438	81	10	0.550		x103 a.u	E1 vs E5	two-sided Students' t-test, paired	no
		E2	554	43	10
		E3	478	121	10
		E4	500	54	10
		E5 - proximal	462	80	10
11. Do the measures for the PCr recovery kinetics (kPCr and VPCr) correlate to the measures of O2 supply (kO2Hb and Fp×D*)?	kPCr correlates with kO2Hb and Fp×D* and VPCr correlates with Fp×D*	-	-	-	5	0.011	Figure 7A		kPCr vs kO2Hb	Pearson's correlation	no	r=0.956
		-	-	-	5	0.021	Figure 7B		kPCr vs Fp×D*	Pearson's correlation	no	r=0.931
		-	-	-	5	0.067	Figure 7C		VPCr vs kO2Hb	Pearson's correlation	no	r=0.852
		-	-	-	5	0.002	Figure 7D		VPCr vs Fp×D*	Pearson's correlation	no	r=0.985
